# Supplementary material for: Understanding end-user contexts and identifying design preferences of an artificial intelligence-based clinical decision support tool for early autism detection
Source: JAMIA Open. 2026 Jul 23;9(4):ooag145. doi: 10.1093/jamiaopen/ooag145 (PMC13394496; doi:10.1093/jamiaopen/ooag145)
Supplement: ooag145_Supplementary_Data [file ooag145_supplementary_data.zip]

Archive with 2 entries (2 files):
- Caregiver_Interview.docx
- Clinician_Observation_Interview.docx
